# Supplementary material for: An improved in vitro 3T3-L1 adipocyte model of inflammation and insulin resistance
Source: Adipocyte. 2024 Oct 17;13(1):2414919. doi: 10.1080/21623945.2024.2414919 (PMC11487959; doi:10.1080/21623945.2024.2414919)
Supplement: Supplemental Material [file KADI_A_2414919_SM0933.zip]

Archive with 3 entries (3 files):
- Suppl figure 1.jpg
- Suppl figure 2.jpg
- Suppl Table 1.docx
